# Supplementary material for: The Interaction of HMGB1 with the Proinflammatory TREM-1 Receptor Generates Cytotoxic Lymphocytes Active against HLA-Negative Tumor Cells
Source: Int J Mol Sci. 2024 Jan 3;25(1):627. doi: 10.3390/ijms25010627 (PMC10779375; doi:10.3390/ijms25010627)
Supplement: Supplementary file 1 [file ijms-25-00627-s001.zip]

Archive with 1 entries (1 files):
- ijms-2743922-supplementary.pdf
